# Supplementary material for: Arachis hypogaea resveratrol synthase 3 alters the expression pattern of UDP-glycosyltransferase genes in developing rice seeds
Source: PLoS One. 2021 Jan 14;16(1):e0245446. doi: 10.1371/journal.pone.0245446 (PMC7808588; doi:10.1371/journal.pone.0245446)
Supplement: S3 Table — (XLSX) [file pone.0245446.s006.xlsx]

## Sheet: List of OsUGTs
S3 Table. List of 245 UGTs differentially expressed between Dongjin and I.526 seeds at 20 DAH.
Gene symbol	locus ID	Dongjin*	Iksan 526#	Fold change (Iksan 526 / Dongjin)	Gene product name putatively annotatedº
UGT98B1	LOC_Os01g08090	0.0155583	0.010057	0.646405	Flavonol-3-O-glycoside-7-O-glucosyltransferase
UGT98B2	LOC_Os01g08100	0.0155583	0.0134093	0.861873	Flavonol-3-O-glycoside-7-O-glucosyltransferase
UGT98B3	LOC_Os01g08110	0.02133	0.0221254	1.03729	Flavonol-3-O-glycoside-7-O-glucosyltransferase
UGT75K1	LOC_Os01g08440	0.133752	0.109956	0.822094	Flavonoid glucosyltransferase
UGT703A4	LOC_Os01g41430	0.00250941	0.00938652	3.74053	Scopoletin glucosyltransferase
UGT703A9	LOC_Os01g41450	0	0.000335233	N.A.^	Betanidin-5-O-glucosyltransferase
UGT72J2	LOC_Os01g43270	0.00250941	0.00804559	3.20617	Hydroquinone glucosyltransferase
UGT72J1	LOC_Os01g43280	0.000250941	0.0010057	4.00771	Hydroquinone glucosyltransferase
UGT703A2	LOC_Os01g45110	0.0316186	0.0160912	0.508916	Anthocyanin 3-O-glucosyltransferase
UGT703A1	LOC_Os01g45140	0.0055207	0.00737513	1.3359	Anthocyanin 3-O-beta-glucosyltransferase
UGT84E1	LOC_Os01g49230	0.00276035	0.0030171	1.09301	Limonoid glucosyltransferase
UGT84E2	LOC_Os01g49240	0.00451694	0.018773	4.15614	Gallate 1-β-glucosyltransferase
UGT88C1	LOC_Os01g50200	0.00953576	0.0147503	1.54684	Anthocyanidin 5,3-O-glucosyltransferase
UGT706E1	LOC_Os01g53330	0.00828105	0.0140798	1.70024	Anthocyanidin 5,3-O-glucosyltransferase
UGT706F1	LOC_Os01g53350	0.0205772	0.0281596	1.36849	Anthocyanidin 5,3-O-glucosyltransferase
UGT88C3	LOC_Os01g53370	0.00150565	0.00234663	1.55855	Anthocyanidin 5,3-O-glucosyltransferase
UGT87put1$	LOC_Os01g53380	0	0	N.A.	Anthocyanidin 5,3-O-glucosyltransferase
UGT88C2	LOC_Os01g53390	0.00376412	0.0040228	1.06872	Anthocyanidin 5,3-O-glucosyltransferase
UGT706B1	LOC_Os01g53420	0.0055207	0.00737513	1.3359	Anthocyanidin 5,3-O-glucosyltransferase
UGT706C1	LOC_Os01g53430	0.0100376	0.0154207	1.53629	Anthocyanidin 5,3-O-glucosyltransferase
UGT706D1	LOC_Os01g53460	0	0	N.A.	Anthocyanidin 5,3-O-glucosyltransferase
UGT87B1	LOC_Os01g59100	0.0567127	0.0777741	1.37137	Cytokinin-N-glucosyltransferase
UGT87C1	LOC_Os01g59110	0.0195734	0.0197787	1.01049	Indole-3-acetate beta-glucosyltransferase
UGT91E1	LOC_Os01g64540	0.00501882	0.0030171	0.601157	Anthocyanidin 3-O-glucosyltransferase
UGT706G3	LOC_Os01g64910	0.00702635	0.00335233	0.477108	Anthocyanidin 5,3-O-glucosyltransferase
Unclassified1	LOC_Os01g66620	0.000250941	0.00167616	6.67952	Flavonoid 3-O-glucosyltransferase
UGT84C1	LOC_Os02g09510	0.0737767	0.0888367	1.20413	Limonoid glucosyltransferase
UGT75J1	LOC_Os02g10880	0.0308657	0.0660409	2.13962	Cyanidin 3-O-rutinoside 5-O-glucosyltransferase
UGT99C2	LOC_Os02g11110	0.0163112	0.0281596	1.7264	Flavonol-3-O-glycoside-7-O-glucosyltransferase
UGT99C3	LOC_Os02g11130	0.00376412	0.00569896	1.51402	Cytokinin-O-glucosyltransferase
UGT99C9	LOC_Os02g11640	0.0559598	0.108615	1.94095	Unknown
Unclassified2	LOC_Os02g11670	0	0	N.A.	Flavonoid glucosyltransferase
Unclassified3	LOC_Os02g11680	0.0218319	0.0435803	1.99618	Unknown
UGT99C1	LOC_Os02g11700	0.000250941	0	N.A.	Cytokinin-O-glucosyltransferase
UGT72H1	LOC_Os02g14540	0.000250941	0	N.A.	Hydroquinone glucosyltransferase
UGT72H2	LOC_Os02g14570	0	0	N.A.	Hydroquinone glucosyltransferase
UGT72H5	LOC_Os02g14590	0.000752823	0.0020114	2.67181	Hydroquinone glucosyltransferase
UGT72H3	LOC_Os02g14630	0.00853199	0.0127389	1.49307	Hydroquinone glucosyltransferase
UGT72H4	LOC_Os02g14680	0	0.000335233	N.A.	Hydroquinone glucosyltransferase
Unclassified4	LOC_Os02g20729	0	0	N.A.	Unknown
UGT92put	LOC_Os02g26710	0.000250941	0	N.A.	cyclo-DOPA 5-O-glucosyltransferase
UGT85D1	LOC_Os02g28900	0.00100376	0.00167616	1.66988	Cytokinin-O-glucosyltransferase
Unclassified5	LOC_Os02g31990	0	0	N.A.	Unknown
UGT85F26	LOC_Os02g36810	0	0.000670466	N.A.	Cytokinin-O-glucosyltransferase
UGT85F28	LOC_Os02g36830	0.00326223	0.00234663	0.719333	Cytokinin-N-glucosyltransferase
UGT85F5	LOC_Os02g36840	0.00326223	0.00569896	1.74695	Cytokinin-O-glucosyltransferase
UGT91G1	LOC_Os02g37690	0.0158093	0.0264834	1.67518	Unknown
UGT82B1	LOC_Os02g42280	0.00100376	0	N.A.	Unknown
Unclassified6	LOC_Os02g45580	0	0	N.A.	Unknown
UGT85E1	LOC_Os02g51900	0.000250941	0	N.A.	Cytokinin-O-glucosyltransferase
UGT85E2	LOC_Os02g51910	0.0055207	0.00838082	1.51807	Cytokinin-O-glucosyltransferase
UGT85F1	LOC_Os02g51930	0.0444166	0.0539725	1.21514	Cytokinin-O-glucosyltransferase
UGT91F13	LOC_Os02g56010	0	0	N.A.	Anthocyanidin 3-O-glucosyltransferase
UGT702A1	LOC_Os03g11350	0	0	N.A.	Unknown
UGT99A1	LOC_Os03g24430	0	0.0010057	N.A.	Cytokinin-O-glucosyltransferase
Unclassified7	LOC_Os03g30240	0.00451694	0.00569896	1.26169	Anthocyanidin 5,3-O-glucosyltransferase
Unclassified8	LOC_Os03g44180	0.00175659	0.0020114	1.14506	Hydroquinone glucosyltransferase
UGT704A1	LOC_Os03g46400	0.00526976	0.00670466	1.27229	Flavonol-3-O-glycoside-7-O-glucosyltransferase
UGT74A2	LOC_Os03g48740	0.0787955	0.116661	1.48056	Indole-3-acetate beta-glucosyltransferase
UGT91G3	LOC_Os03g49524	0.00451694	0.0127389	2.82024	Anthocyanidin 3-O-glucosyltransferase
UGT91G2	LOC_Os03g49550	0	0.00234663	N.A.	Unknown
Unclassified9	LOC_Os03g51420	0	0	N.A.	Unknown
UGT705B1	LOC_Os03g53350	0.0117942	0.0224606	1.90437	Anthocyanin 3-O-glucosyltransferase
UGT83D2	LOC_Os03g55010	0.00828105	0.0248072	2.99566	Unknown
UGT83C1	LOC_Os03g55020	0.00150565	0.0010057	0.667952	Unknown
UGT83D1	LOC_Os03g55030	0.0143036	0.0130741	0.914039	Unknown
Unclassified10	LOC_Os03g55034	0	0	N.A.	Unknown
UGT83B2	LOC_Os03g55040	0.0328733	0.0355347	1.08096	Unknown
UGT83B1	LOC_Os03g55050	0.0115433	0.0110627	0.958366	Unknown
UGT91F14	LOC_Os03g59030	0.000250941	0.00134093	5.34361	Anthocyanidin 3-O-glucosyltransferase
UGT705B2	LOC_Os03g59350	0.0464241	0.0750922	1.61753	Anthocyanidin 3-O-glucosyltransferase
Unclassified11	LOC_Os03g59990	0	0	N.A.	Unknown
UGT710B1	LOC_Os03g60960	0.0100376	0.0207844	2.07065	Cytokinin-N-glucosyltransferase
UGT706C2	LOC_Os03g62480	0.00602258	0.00569896	0.946265	Anthocyanidin 5,3-O-glucosyltransferase
Unclassified12	LOC_Os04g04070	0	0	N.A.	Unknown
Unclassified13	LOC_Os04g11800	0	0	N.A.	Unknown
Unclassified14	LOC_Os04g12669	0	0	N.A.	Unknown
Unclassified15	LOC_Os04g12690	0	0	N.A.	N-Hydroxythioamide S-beta-glucosyltransferase
Unclassified16	LOC_Os04g12710	0	0	N.A.	Indole-3-acetate beta-glucosyltransferase
UGT74J13	LOC_Os04g12720	0.00150565	0	N.A.	Indole-3-acetate beta-glucosyltransferase
UGT74J14	LOC_Os04g12900	0.000250941	0.000670466	2.67181	Indole-3-acetate beta-glucosyltransferase
UGT74J5	LOC_Os04g12950	0.000501882	0	N.A.	Indole-3-acetate beta-glucosyltransferase
UGT74J2	LOC_Os04g12960	0.00401506	0.00134093	0.333976	Indole-3-acetate beta-glucosyltransferase
UGT74J3	LOC_Os04g12970	0.00451694	0	N.A.	Unknown
UGT74J1	LOC_Os04g12980	0.104141	0.120684	1.15886	Indole-3-acetate beta-glucosyltransferase
UGT92B1	LOC_Os04g20260	0	0	N.A.	Unknown
UGT92F2	LOC_Os04g20330	0.00200753	0.00368756	1.83687	Unknown
UGT92F3	LOC_Os04g20400	0.00476788	0.00804559	1.68746	Cytokinin-O-glucosyltransferase
UGT92D1	LOC_Os04g20474	0.0494354	0.0630238	1.27487	Unknown
UGT92E2	LOC_Os04g20540	0.000250941	0	N.A.	Anthocyanidin 3-O-glucosyltransferase
UGT90B4	LOC_Os04g24110	0.000752823	0.0030171	4.00771	Unknown
Unclassified17	LOC_Os04g24840	0	0	N.A.	Unknown
UGT85F29	LOC_Os04g24850	0	0	N.A.	Cytokinin-O-glucosyltransferase
UGT85F8	LOC_Os04g25370	0.00250941	0.00938652	3.74053	Cytokinin-O-glucosyltransferase
UGT85F7	LOC_Os04g25380	0	0	N.A.	Cytokinin-O-glucosyltransferase
UGT85F10	LOC_Os04g25440	0.0421581	0.0848139	2.01181	Cytokinin-O-glucosyltransferase
UGT85F30	LOC_Os04g25490	0	0	N.A.	Cytokinin-O-glucosyltransferase
UGT85F6	LOC_Os04g25800	0.000250941	0.000335233	1.3359	Cytokinin-O-glucosyltransferase
Unclassified18	LOC_Os04g25820	0	0	N.A.	Unknown
UGT85F31	LOC_Os04g25970	0	0	N.A.	Cytokinin-O-glucosyltransferase
UGT85F27	LOC_Os04g25980	0	0	N.A.	Cytokinin-O-glucosyltransferase
UGT85F3	LOC_Os04g37820	0.00351317	0.00737513	2.09928	Cytokinin-O-glucosyltransferase
UGT92C1	LOC_Os04g42690	0.0233375	0.0335233	1.43646	Cytokinin-O-glucosyltransferase
UGT701A2	LOC_Os04g44240	0.0406524	0.0606772	1.49258	Cytokinin-O-glucosyltransferase
UGT701A6	LOC_Os04g44250	0.00250941	0.00435803	1.73667	Cytokinin-O-glucosyltransferase
UGT82B2	LOC_Os04g44354	0.00250941	0.00234663	0.935132	Unknown
UGT709put	LOC_Os04g45100	0.00150565	0.00469326	3.11711	Cytokinin-O-glucosyltransferase
UGT93B5	LOC_Os04g46970	0.00602258	0.0030171	0.500964	cis-Zeatin O-glucosyltransferase
UGT93B2	LOC_Os04g46980	0.00225847	0.000670466	0.296867	cis-Zeatin O-glucosyltransferase
UGT93B3	LOC_Os04g46990	0	0	N.A.	cis-Zeatin O-glucosyltransferase
UGT93B6	LOC_Os04g47720	0.0153074	0.015756	1.0293	cis-Zeatin-O-glucosyltransferase
UGT93B7	LOC_Os04g47770	0.00577164	0.0040228	0.696993	cis-Zeatin O-glucosyltransferase
Unclassified19	LOC_Os04g52510	0	0.00134093	N.A.	Flavonol-3-O-glycoside-7-O-glucosyltransferase
UGT96D6	LOC_Os04g55680	0.00401506	0.00469326	1.16892	Indole-3-acetate beta-glucosyltransferase
Unclassified20	LOC_Os04g59030	0	0	N.A.	Unknown
UGT99B1	LOC_Os05g08480	0.00677541	0.00670466	0.989558	Cytokinin-O-glucosyltransferase
Unclassified21	LOC_Os05g08490	0	0	N.A.	Cytokinin-O-glucosyltransferase
Unclassified22	LOC_Os05g08510	0	0	N.A.	Unknown
UGT75K2	LOC_Os05g08750	0.021079	0.0137446	0.652048	Unknown
UGT72F1	LOC_Os05g12450	0.0697616	0.0764331	1.09563	Hydroquinone glucosyltransferase
Unclassified23	LOC_Os05g23270	0	0	N.A.	Unknown
Unclassified24	LOC_Os05g35430	0.00276035	0.00871606	3.15759	Anthocyanidin 3-O-glucosyltransferase
UGT87D1	LOC_Os05g41400	0.000501882	0.000335233	0.667952	Indole-3-acetate beta-glucosyltransferase
UGT705A1	LOC_Os05g42020	0.046675	0.0647	1.38618	Cytokinin-O-glucosyltransferase
UGT705A3	LOC_Os05g42040	0.0830615	0.100905	1.21482	Cytokinin-O-glucosyltransferase
UGT705A2	LOC_Os05g42060	0.0273526	0.0331881	1.21334	Cytokinin-O-glucosyltransferase
UGT705put	LOC_Os05g42070	0.0439147	0.0422394	0.96185	Flavonoid-O-glucosyltransferase
Unclassified25	LOC_Os05g42080	0.0283563	0.0170969	0.60293	Unknown
UGT706D3	LOC_Os05g45080	0.050941	0.0479383	0.941055	Anthocyanidin 5,3-O-glucosyltransferase
UGT706D2	LOC_Os05g45090	0.00752823	0.00804559	1.06872	Anthocyanidin 5,3-O-glucosyltransferase
UGT706C3	LOC_Os05g45100	0.00225847	0.00134093	0.593735	Anthocyanidin 5,3-O-glucosyltransferase
UGT706C4	LOC_Os05g45110	0.000752823	0.000335233	0.445301	Anthocyanidin 5,3-O-glucosyltransferase
Unclassified50	LOC_Os05g45120	0	0.000335233	N.A.	Anthocyanidin 5,3-O-glucosyltransferase
Unclassified26	LOC_Os05g45140	0.000250941	0.00134093	5.34361	Anthocyanidin 5,3-O-glucosyltransferase
UGT706J1	LOC_Os05g45150	0	0.000335233	N.A.	Anthocyanidin 5,3-O-glucosyltransferase
Unclassified27	LOC_Os05g45170	0.000501882	0.000335233	0.667952	Unknown
UGT706G6	LOC_Os05g45180	0	0.0010057	N.A.	Anthocyanidin 5,3-O-glucosyltransferase
UGT706E2	LOC_Os05g45200	0.00175659	0.000335233	0.190843	Anthocyanidin 5,3-O-glucosyltransferase
UGT84D1	LOC_Os05g47950	0.000250941	0	N.A.	Unknown
UGT97A1	LOC_Os06g08830	0.000250941	0.0010057	4.00771	Unknown
UGT77A4	LOC_Os06g09240	0.00526976	0.0170969	3.24434	Flavonoid 3-O-glucosyltransferase
Unclassified28	LOC_Os06g10860	0	0	N.A.	Unknown
UGT91G6	LOC_Os06g11270	0.00727729	0.0130741	1.79656	Anthocyanidin 3-O-glucosyltransferase
Unclassified29	LOC_Os06g11710	0.000250941	0	N.A.	Cytokinin-O-glucosyltransferase
UGT85G2	LOC_Os06g11720	0.00100376	0	N.A.	Cytokinin-O-glucosyltransferase
UGT90C1	LOC_Os06g16000	0.000250941	0.0010057	4.00771	Unknown
UGT96C9	LOC_Os06g17020	0.00125471	0.0020114	1.60308	Anthocyanin 3-O-glucosyltransferase
UGT96C8	LOC_Os06g17090	0	0	N.A.	Unknown
Unclassified30	LOC_Os06g17110	0	0	N.A.	Unknown
UGT96C3	LOC_Os06g17120	0	0	N.A.	Unknown
UGT96C4	LOC_Os06g17140	0.000250941	0	N.A.	Unknown
Unclassified31	LOC_Os06g17220	0	0	N.A.	Unknown
UGT96C2	LOC_Os06g17250	0	0.000670466	N.A.	Anthocyanidin 3-O-glucosyltransferase
UGT96D5	LOC_Os06g17260	0	0	N.A.	Unknown
UGT708A3	LOC_Os06g18010	0.0263488	0.0305062	1.15778	Unknown
UGT708A4	LOC_Os06g18140	0.0100376	0.0154207	1.53629	Unknown
UGT702put	LOC_Os06g18160	0	0	N.A.	Unknown
UGT708A2	LOC_Os06g18670	0.135508	0.320818	2.36752	Anthocyanidin 3-O-glucosyltransferase
UGT708A59	LOC_Os06g18790	0.000250941	0.000670466	2.67181	Anthocyanidin 3-O-glucosyltransferase
UGT706A1	LOC_Os06g23560	0.0225847	0.0278243	1.232	Anthocyanidin 5,3-O-glucosyltransferase
Unclassified32	LOC_Os06g37280	0.000501882	0	N.A.	Unknown
Unclassified33	LOC_Os06g37980	0	0	N.A.	Unknown
UGT97A2	LOC_Os06g39070	0.000250941	0.00268186	10.6872	Unknown
UGT97A3	LOC_Os06g39080	0.000250941	0	N.A.	Unknown
UGT75G1	LOC_Os06g39270	0.0263488	0.0264834	1.00511	Unknown
UGT75H1	LOC_Os06g39330	0.0160602	0.0197787	1.23154	Flavonoid glucosyltransferase
UGT77A3	LOC_Os07g05420	0.00175659	0.00335233	1.90843	Anthocyanidin 3-O-glucosyltransferase
UGT91F2	LOC_Os07g10160	0.000752823	0.0020114	2.67181	Anthocyanidin 3-O-glucosyltransferase
UGT91F4	LOC_Os07g10190	0.00100376	0.00134093	1.3359	Unknown
Unclassified34	LOC_Os07g10220	0	0	N.A.	Anthocyanidin 3-O-glucosyltransferase
UGT91put	LOC_Os07g10230	0.000250941	0.000335233	1.3359	Unknown
UGT91F12	LOC_Os07g10240	0.00100376	0.000335233	0.333976	Anthocyanidin 3-O-glucosyltransferase
UGT710A1	LOC_Os07g13634	0.115684	0.133423	1.15334	Cytokinin-N-glucosyltransferase
UGT710B2	LOC_Os07g13660	0	0	N.A.	Unknown
UGT710C2	LOC_Os07g13770	0.00803011	0.00905129	1.12717	Cytokinin-N-glucosyltransferase
Unclassified35	LOC_Os07g13780	0.00100376	0.0010057	1.00193	Cytokinin-O-glucosyltransferase
UGT710C1	LOC_Os07g13800	0.00225847	0.0020114	0.890602	Cytokinin-N-glucosyltransferase
UGT710F1	LOC_Os07g13810	0.00777917	0.015756	2.0254	Cytokinin-N-glucosyltransferase
UGT710F5	LOC_Os07g13940	0	0	N.A.	Cytokinin-N-glucosyltransferase
UGT709A17	LOC_Os07g14630	0	0	N.A.	Unknown
UGT709A9	LOC_Os07g30330	0	0	N.A.	Cytokinin-O-glucosyltransferase
UGT709A6	LOC_Os07g30369	0	0	N.A.	Indole-3-acetate beta-glucosyltransferase
UGT709A6	LOC_Os07g30469	0.000250941	0	N.A.	Indole-3-acetate beta-glucosyltransferase
UGT709A8	LOC_Os07g30610	0	0.000335233	N.A.	Cytokinin-O-glucosyltransferase
UGT709A5	LOC_Os07g30620	0	0	N.A.	Cytokinin-O-glucosyltransferase
UGT709A3	LOC_Os07g30690	0.00100376	0.00871606	8.68337	7-deoxyloganetic acid glucosyltransferase
UGT709A4	LOC_Os07g30760	0.00953576	0.0650352	6.82014	7-deoxyloganetic acid glucosyltransferase
UGT707A4	LOC_Os07g31960	0.00777917	0.00871606	1.12044	Anthocyanidin 3-O-glucosyltransferase
UGT707A5	LOC_Os07g32010	0.0138018	0.02883	2.08887	Anthocyanidin 3-O-glucosyltransferase
UGT707A3	LOC_Os07g32020	0.0336261	0.0425746	1.26612	Anthocyanidin 3-O-glucosyltransferase
UGT707A2	LOC_Os07g32060	0.00627353	0.0107275	1.70996	Anthocyanidin 5,3-O-glucosyltransferase
Unclassified36	LOC_Os07g32070	0	0.000670466	N.A.	Unknown
Unclassified37	LOC_Os07g32280	0	0	N.A.	Unknown
UGT707A6	LOC_Os07g32620	0.00828105	0.0177673	2.14554	Anthocyanidin 3-O-glucosyltransferase
UGT707A7	LOC_Os07g32630	0.0120452	0.0238015	1.97602	Anthocyanidin 3-O-glucosyltransferase
UGT707A1	LOC_Os07g37690	0.0873275	0.110627	1.2668	Anthocyanidin 3-O-glucosyltransferase
UGT85AM1	LOC_Os07g42970	0.076788	0.0687228	0.894968	Unknown
UGT93B4	LOC_Os07g46610	0.00125471	0.00670466	5.34361	cis-Zeatin O-glucosyltransferase
UGT94A1	LOC_Os07g47550	0.00727729	0.00603419	0.829181	Anthocyanidin 3-O-glucosyltransferase
Unclassified38	LOC_Os08g07170	0	0	N.A.	Cytokinin-O-glucosyltransferase
UGT706put1	LOC_Os08g07180	0	0	N.A.	Cytokinin-O-glucosyltransferase
UGT85G6	LOC_Os08g07200	0	0.000335233	N.A.	Unknown
Unclassified39	LOC_Os08g07270	0	0	N.A.	Unknown
Unclassified40	LOC_Os08g15330	0	0	N.A.	Anthocyanidin 3-O-glucosyltransferase
Unclassified41	LOC_Os08g25210	0	0.000335233	N.A.	Unknown
UGT85F11	LOC_Os08g31200	0.000501882	0.0020114	4.00771	Cytokinin-O-glucosyltransferase
UGT96B3	LOC_Os08g38110	0.000501882	0.0010057	2.00386	7-Deoxyloganetin glucosyltransferase
UGT96A3	LOC_Os08g38130	0.0208281	0.0174321	0.836952	Cytokinin-O-glucosyltransferase
UGT96A1	LOC_Os08g38160	0.004266	0.0040228	0.942991	Cytokinin-O-glucosyltransferase
UGT709A1	LOC_Os09g03140	0	0	N.A.	Cytokinin-O-glucosyltransferase
Unclassified42	LOC_Os09g04760	0	0	N.A.	Unknown
Unclassified43	LOC_Os09g11290	0	0	N.A.	Indole-3-acetate beta-glucosyltransferase
UGT90B2	LOC_Os09g16030	0.00351317	0.0040228	1.14506	Cytokinin-O-glucosyltransferase
UGT90B1	LOC_Os09g16090	0	0	N.A.	Unknown
Unclassified44	LOC_Os09g16110	0	0	N.A.	Unknown
UGT90B7	LOC_Os09g21160	0	0.000670466	N.A.	Unknown
UGT90put	LOC_Os09g21170	0	0.000670466	N.A.	Unknown
UGT706put2	LOC_Os09g30510	0.000250941	0.00234663	9.35132	Unknown
UGT706G1	LOC_Os09g30980	0.00401506	0.0103922	2.58831	Unknown
Unclassified51	LOC_Os09g30990	0	0	N.A.	Unknown
UGT74H1	LOC_Os09g34214	0.000752823	0.0010057	1.3359	Unknown
UGT74H4	LOC_Os09g34230	0.437139	0.541066	1.23774	Indole-3-acetate beta-glucosyltransferase
UGT74H3	LOC_Os09g34250	0.0291092	0.0160912	0.552788	Indole-3-acetate beta-glucosyltransferase
UGT74H12	LOC_Os09g34270	0.00100376	0.00268186	2.67181	Indole-3-acetate beta-glucosyltransferase
UGT91G7	LOC_Os10g03320	0.00100376	0	N.A.	Unknown
UGT706K1	LOC_Os10g07970	0	0	N.A.	Anthocyanidin 5,3-O-glucosyltransferase
UGT99B3	LOC_Os10g09990	0.00150565	0.00335233	2.22651	Cytokinin-O-glucosyltransferase
UGT87put2	LOC_Os10g12120	0	0	N.A.	Unknown
UGT83E1	LOC_Os10g17489	0.0291092	0.0325176	1.11709	Cytokinin-O-glucosyltransferase
UGT83put1	LOC_Os10g18480	0	0	N.A.	Unknown
Unclassified45	LOC_Os10g18490	0.000250941	0	N.A.	Cytokinin-O-glucosyltransferase
UGT83F1	LOC_Os10g18510	0.00451694	0.00905129	2.00386	Unknown
UGT83put2	LOC_Os10g18530	0	0.0010057	N.A.	Cytokinin-O-glucosyltransferase
Unclassified46	LOC_Os10g24090	0.0130489	0.0328528	2.51766	Unknown
UGT86B5	LOC_Os10g30560	0.0331242	0.0506202	1.52819	Unknown
UGT75E1	LOC_Os11g04860	0.004266	0.00234663	0.550078	Anthocyanin 5-O-glucosyltransferase
Unclassified47	LOC_Os11g09700	0.00225847	0.00603419	2.67181	Anthocyanidin 3-O-glucosyltransferase
UGT710E1	LOC_Os11g25454	0.0346299	0.0512906	1.48111	Cytokinin-N-glucosyltransferase
Unclassified48	LOC_Os11g25720	0.00351317	0.00234663	0.667952	Cytokinin-N-glucosyltransferase
UGT75F2	LOC_Os11g25990	0	0.000335233	N.A.	Indole-3-acetate beta-glucosyltransferase
UGT79C2	LOC_Os11g26950	0.00476788	0.00804559	1.68746	Flavonol 3-O-glucosyltransferase
UGT79C1	LOC_Os11g27370	0.00100376	0.00536373	5.34361	Anthocyanidin 3-O-glucosyltransferase
Unclassified49	LOC_Os11g35300	0.00225847	0.000670466	0.296867	Unknown
UGT72G1	LOC_Os11g38650	0.281556	0.314113	1.11563	Hydroquinone glucosyltransferase
UGT91G4	LOC_Os12g37510	0.00276035	0.00167616	0.607229	Unknown
*,#: The expression value of each gene normalized through division by the expression value of OsUBI1 of Dongjin or Iksan 526, respectively.
^: not applicable.
$: putatively named after phylogenetic analysis and nomeclature of OsUGTs by the UDP-glycosyltransferase Nomenclature Committee.
º: obtained from the NCBI database and the Rice Genome Annotation Project database.
